# Supplementary material for: Bone edema on magnetic resonance imaging is highly associated with low bone mineral density in patients with ankylosing spondylitis
Source: PLoS One. 2017 Dec 14;12(12):e0189569. doi: 10.1371/journal.pone.0189569 (PMC5730173; doi:10.1371/journal.pone.0189569)
Supplement: S1 File — (XLS) [file pone.0189569.s001.xls]

## Sheet: 总
Number	Sex	Age	Juvenile onset	Disease duration	BMI	Age of disease onset	B27	Back pain	Morning stiffness	Treatment	Duration of treatment	疗程分组	Grade of sacroiliitis	SIJ炎分3级	Hip involvement	Syndesmophyte formation	Spinal BMD	lumbar spine Zs	lumbar spine Ts	femur BMD	Femur Zs	Femur Ts	Total low BMD	BME on lumbar spine	SPARCC MRI index	BME on sacroiliac MRI	SPARCC MRI index of SIJ	BAS-G	Back pain	Morning stiffness	Peripheral arthritis	BASDAI	BASFI	ESR	Elevated ESR	CRP	Elevated CRP	ASDAS-ESR	ASDAS-CRP
1	0	54	0	24	20.8	30		0	1	PN	22	3	3	3	0	1	1.031	1.1	0.4	0.855	-0.2	-0.7	0	0	0	0	0							10	0	4	0
2	1	34	1	19.7	20.7	15	1	0	1	PN	16	3	3	3	0	0	0.996	0.3	0.3	0.976	0	-0.1	0	1	14	0	0							10	0	17	1
3	1	57	0	36.3	27.3	21	1	1	1	P	15	3	3	3	0	1	0.972	0.5	0.2	0.834	-0.5	-0.9	0	0	0	0	0	4.8	6.4	5	6.4	6.4	3.4	48	1	14	1	3.97518	3.61467
4	1	43	0	15.1	24.2	28		0	1	P	13	3	2	2	1	1	0.853	-0.6	-0.7	0.78	-0.2	-1.3	0	0	0	0	0							55	1	9	1
5	1	41	0	14.9	25.8	27		0	1	N	10	3	4	3	0	1	0.786	-1.1	-1.1	0.737	-1.6	-1.6	0			1	6							10	0	9	1
6	0	41	0	20.3	22.5	21	1	0	1	PN	12	3	2	2	0	1	0.945	-0.1	-0.2	0.759	-1.1	-1.2	0			0	0	5	6	1	0	2.4	0	10	0	4	0	2.01706	2.26347
7	1	32	1	19.2	26.3	15		0	1	N	11	3	4	3	0	1	0.853	-0.7	-0.7	0.757	-1.4	-1.4	0	0	0	0	0	0.5	0	0	0	0	0	10	0	9	1	0.972061	1.3905
8	1	37	1	22.5	19	16	1	0	1	O	12	3	3	3	0	1	0.955	0.1	0	0.713	-1.7	-1.7	0	0	0	0	0	4	2	0	2	2.1	3.2	10	0	4	0	1.69706	1.75347
9	1	37	0	13	20.4	24	1	1	2	P	18		4		0	1	1.083	0	0	0.619	-2.2	-2.3	1	1		0	0	4.5	4	4	4	3.6	3.3					1.455	1.495
10	1	43	0	18.6	17.3	26		0	1	N	8	3	4	3	0	1	1.06	0.9	0.8	0.594	-2.4	-2.5	1	0	0	0	0	1.5	2	0	0	0.8	0.6	10	0	4	0	1.24206	1.33847
11	1	22	1	16	25.3	7	1	1	1	P	6	3	2	2	0	1	0.818	-0.9	-0.9	0.862	-0.6	-0.6	0	1	32	0	0	1.5	1	2.5	0.6	1.9	1.5	84	1	36	1	3.13189	2.57133
12	1	23	0	5.8	19.9	17		0	1	PN	4	3	3	3	0	1	0.92	-0.2	-0.2	0.76	-1.3	-1.4	0			1								10	0	4	0
13	1	49	0	24	17.3	25	1	0	0	P	5	3	3	3	1	0	0.902	-0.2	-0.4	0.713	-1.5	-1.7	0	0	0	0	0	2.5	2	1	2	2	1.4	17	0	4.3	0	1.8807	1.68227
14	1	29	0	13.1	18.8	17	1	0	1	TNF	6	3	3	3	1	1	0.89	-0.4	-0.4	0.685	-1.9	-1.9	0	0	0	0	0	4.5	2	0	0	2.2	1.9	10	0	4	0	1.57206	1.66847
15	1	44	0	18	18.1	26	1	0	1	T	7	3	4	3	1	0	0.937	-0.8	-0.9	0.618	-2.3	-2.3	1	1		1	31	2	0	10	0	3.6	1.6	15	0	9.9	1	2.04317	2.20548
16	1	32	0	9	17.7	25	0	0	1	PN	6	3	3	3	0	1	0.7	-1.8	-1.8	0.654	-2	-2.1	1	0	0	1	16							10	0	4	0
17	1	33	0	12.6	17.3	20	0	0	1	N-PN	3	3	1	1	1	1	0.929	-0.2	-0.2	0.625	-2.2	-2.3	1			1	6							10	0	4	0
18	1	20	1	7.7	18.4	13	1	0	1	PN	7	3	3	3	0	0	0.921	-0.2	-0.2	0.749	-1.5	-1.5	1			1	47	3	1.5	2.5	0	0.8	8.1	10	0	4	0	1.54206	1.59347
19	1	47	1	31.8	27.6	16	1	0	1	N	5	3	4	3	0	1	1.056	0.9	0.7	0.781	-1.1	-1.3	0	0	0	0	0	4	4	0	0	1.2	0.9	10	0	10	1	1.67706	2.31078
20	1	20	1	4.1	18.4	16	1	0	1	PN	2	3	2	2	0	0	0.782	-1.2	-1.2	0.783	-1.3	-1.3	0			1	8	4.6	3.5	4.8	0	3.9	1.4	10	0	4	0	2.03906	2.14747
21	1	36	0	7.1	23	34	0	0	1	PN	3	3	3	3	0	0	0.9	-0.3	-0.4	0.828	-0.9	-1	0			0	0	5	5	10	0	4.7	2.2	27	1	19	1	3.15688	3.48752
22	1	25	1	9.6	21.5	16	1	1	1	O	4	3	3	3	0	0	1.142	1.3	1.3	0.775	-1.4	-1.4	0	0	0	0	0	4	0	0	0	1.2	0.8	10	0	4	0	1.35706	1.37347
23	1	21	0	3.8	17	17	1	0	1	PN	2	3	3	3	1	0	0.726	-1.6	-1.6	0.639	-2.1	-2.1	1			1	22	2	4.5	0	4.5	2.2	0.2	25	1	22	1	2.435	2.89359
24	1	38	0	4.4	18.3	33	1	0	1	PN	2.5	3	4	3	0	0	1.088	-0.1	-0.1	0.764	-1.3	-1.4	0	1	14			3.5	6	1	0	4	0.7	10	0	4	0	1.85206	2.09847
25	1	23	1	9.6	23.5	14		1	1	PN	4	3	3	3	0	0	0.839	-0.8	-0.8	0.779	-1.2	-1.3	1			1	30							23	1	25	1
26	1	35	0	9	28.7	26	1	0	1	Ｐ	6	3	3	3	0	0	0.901	-0.7	-0.8	0.819	-1.1	-1.1	0	1	40	0	0							10	0	3.7	0
27	1	29	0	9	18.4	20	1	1	2	PN	0	1	4	3	0	0	0.633	-2.2	-2.2	0.554	-2.7	-2.7	1	1		0	0	5	7	7	1	5.3	2.3	10	0	17	1	2.60706	3.55642
28	0	35	1	20	21.8	13		0	1	Ｐ	6	3	1	1	0	0	0.916	-0.5	-0.5	0.775	-1.1	-1.1	0	1		0	0	3.7	1	1	3.5	1.6	0.2	10	0	2.8	0	1.78906	1.6063
29	1	33	0	7.5	27.4	25	1	0	1	O	6.5	3	2	2	0	0	0.982	0.2	0.2	0.89	-0.6	-0.6	0			0	0	3	1	0	0	1	0	10	0	4	0	1.32706	1.38347
30	1	39	1	23.3	25.4	15		0	1	P	3	3	3	3	0	1	0.94	0	-0.1	0.933	-0.1	-0.2	0	0	0	0	0	3	1	0	0	0.6	0.3	56	1	19	1	2.58016	2.18752
31	0	25	0	5	18.9	18.7		0	1	N	6	3	1	1	1	0	0.839	-1	-1.1	0.749	-1.3	-1.3	0	1		0	0	2	1	1	1	1	0	11	0	13	1	1.42182	2.00065
32	1	30	0	6.4	27	25	1	0	1	N	1.5	2	2	2	0	0	0.808	-1	-1	0.803	-1.2	-1.2	0			0	0							10	0	4	0
33	1	32	0	7.5	18.7	25		0	1	N	0.1	1	2	2	0	1	0.774	-1.2	-1.2	0.705	-1.7	-1.7	0	1	23	1	18							10	0	4	0
34	1	16	1	2	17.8	14	1	0	1	N	1	2	1	1	0	0	0.967	1	1	0.86			0	1	20	1	10	7.5	8	5	6	5.4	5	10	0	4	0	3.27206	3.43847
35	1	28	0	5.6	25.9	24	1	1	1	N	1.5	2	4	3	0	1	0.962	0.1	0.1	0.671	-1.9	-2	0	1		1		5.5	5	0	0	1.8	1.8	10	0	17	1	1.92206	2.88142
36	0	23	1	10.7	18.4	13	0	0	1	N	6	3	1	1	1	0	0.702	-2	-2.2	0.641	-2	-2	1			1	30	7	7	4	5	4.3	2.5	10	0	4	0	2.97706	3.13347
37	1	25	1	1.9	19.3	16	0	0	1	PN	1	2	1	1	0	1	0.717	-1.6	-1.7	0.779	-1.2	-1.2	0			1	3							10	0	4	0
38	1	25	0	2.7	20.9	23	1	0	1	PN	1	2	3	3	0	0	1.181	1.6	1.6	0.719	-1.6	-1.6	0	0	0	0	0	4	6	0.5	3	3.9	2	10	0	4	0	2.14206	2.33347
39	0	22	0	5.6	20.9	16.8	1	1	1	PN	4	3	2	2	0	0	1.076	1	0.8	1.076	0.8	0.8	0	0	0			3	4	2	3	3.5	0.5	36	1	35	1	2.8	3.21844
40	0	15	1	2.3	17.3	12	0	0	1	N	2	3	1	1	0	0	0.762	-1.4		0.637			0			1	16	2	1	0	2	0.8	0	10	0	4	0	1.39706	1.41347
41	1	29	0	5.8	19.7	23	1	0	1	PN	1	2	3	3	0	1	0.741	-1.5	-1.5	0.582	-2.5	-2.6	1			1		9	9	10	1.2	6.7	5.4	10	0	4	0	3.43506	3.68747
42	1	27	0	1.3	17.3	27	1	0	1	N	1	2	3	3	1	0	0.753	-1.4	-1.4	0.79	-1.2	-1.2	0	1	11	1	18							10	0	4	0
43	1	35	0	16	18.8	24	1	0	1	N	0.2	1	3	3	0	0	0.771	-1.3	-1.3	0.578	-2.6	-2.6	1	0	0	1	14	2.5	2	0	1	1.4	0.3	6.7	0	2.7	0	1.27565	1.34383
44	0	24	0	1.3	18.9	24	1	1	1	PN	0.3	1	2	2	0	0	0.852	-0.9	-1	0.847	-0.7	-0.8	0			1	40							10	0	11	1
45	1	47	0	5	23.3	38	1	1	1	N	3	3	2	2	0	0	0.984	-0.8	-0.9	0.838	-1.2	-1.7	0	0	0	0	0							47	1	4	0
46	1	34	0	17.4	22.5	17	1	0	1	PN	1	2	3	3	0	0	0.936	-0.1	-0.1	0.701	-1.7	-1.8	0	1	30	1	25							10	0	4	0
47	1	26	0	6.3	21.7	19	1	1	1	N	2	3	1	1	1	0	0.976	0.2	0.2	0.77	-1.3	-1.4	0			0	0							10	0	4	0
48	1	17	1	2.3	26.6	15	0	1	2	PN	0.3	1	3	3	0	0	0.628	-2.3		0.642			1			1	40	6.2	6.9	0	6.9	5.1	3.8	25	1	39	1	3.305	4.13255
49	1	23	0	2.2	20.7	22	1	0	1	N	0.3	1	3	3	0	0	0.82	-0.9	-0.9	0.833	-1	-1	0			0	0	5	7	2	5	4.5	2.9	27	1	14	1	3.20688	3.43067
50	1	12	1	1.1	16.9	11	0	0	1	PN	0	1	2	2	0	0	0.709	-1.7		0.709			0	0	0	0	0	0.5	1	0	0	0.2	0	10	0	4	0	1.05206	1.10847
51	1	29	0	10.1	22	20	1	1	1	PN	0	1	4	3	0	0	0.854	-0.7	-0.7	0.936	-0.2	-0.2	0	0	0	1	8							10	0	12	1
52	1	33	0	13.3	19.8	20	1	0	1	PN	2	3	3	3	1	0	0.85	-0.7	-0.7	0.687	-1.9	-1.9	0	1	24	0	0	4	4	0	0	2.6	0.1	10	0	60	1	1.67706	3.30431
53	1	37	0	10	23.8	26	1	1	1	N	0	1	3	3	0	1	0.843	-0.7	-0.8	0.946	-0.1	-0.2	0			0	0	4.5	6	9	5	4.8	1.6	10	0	4	0	2.97206	3.03847
54	1	62	0	11.8	22.5	48	1	0	2	N	2	3	4	3	1	1	0.831	-0.4	-0.9	0.702	-1.3	-1.7	0	0	0	0	0	2.4	4.2	5	3.3	3.3	0.9	10	0	4	0	2.16406	2.23247
55	1	46	0	8	20.1	41	1	0	1	O	11	3	4	3	0	1	0.982	0.4	0.2	0.826	-0.8	-0.9	0	1				3.6	3	0.5	0	2.5	0	10	0	4	0	1.58806	1.71947
56	1	16	1	2.7	22.5	14	1	0	1	PN	1	2	3	3	0	0	0.791	-1.1		0.78			0	1	8	1	26	3	1	1	0	0.8	0.3	10	0	9	1	1.39706	1.8455
57	0	26	0	5.1	20	20.7	1	0	1	PN	5	3	1	1	0	0	1.048	0.7	0.6	0.81	-0.9	-0.9	0			1	30	5.5	7	0	0	4.4	0.1	10	0	4	0	2.08206	2.37847
58	1	29	0	10	25.1	20		1	2	PN	0	1	2	2	0	0	0.975	0	0	0.8	-1.2	-1.2	0	1	16	1	11	6.5	2	1	0	2.7	0	12	0	3.7	0	1.94959	1.91259
59	1	17	1	3.2	23.8	14		0	1	PN	0.2	1	3	3	0	0	0.81	-1		0.968			0			0	0	0.5	0	1	0	1.4	0	10	0	13	1	1.04206	1.64565
60	1	37	1	23	23.2	15	1	1	2	PN	0	1	4	3	0	1	0.554	-2.8	-2.8	0.608	-2.3	-2.4	1	1	11									40	1	22	1
61	1	16	1	3	17	14	1	0	1	PN	0	1	2	2	0	0	0.642	-2.2		0.484			1	0	0	0	0	1	1	0.3	0.65	1.1	0.1	35	1	20	1	1.98516	2.05932
62	1	35	0	1.1	23.5	34		0	2	PN	0.3	1	2	2	0	0	0.797	-1.1	-1.1	0.769	-1.3	-1.3	0			1	45	7	8	2	4	5.6	4.3	63	1	30	1	4.2118	4.12171
63	1	32	0	10.1	21.7	22		1	1	PN	4	3	4	3	0	0	0.989	0.3	0.3	0.623	-2.3	-2.3	1	1	34	0	0	3.5	1	1	1	1.4	0.4	10	0	9	1	1.54206	1.9705
64	0	19	1	3.2	21.2	16	1	0	1	PN	0.2	1	2	2	1	0	0.831	-0.9		0.793			0	1				9.2	9	10	6.5	8.1	6.2	10	0	4	0	3.93406	4.08047
65	1	19	0	2.6	18.3	18		0	1	PN	1.5	2	3	3	0	0	0.944	0		0.783			0			1	44	4	2	1	1	1.7	0.2	10	0	4	0	1.67706	1.74347
66	1	18	1	4	18.5	16	1	0	1	N	1	2	2	2	0	0	0.87	-0.5		0.658			0			1	42	6.5	8	0	2	5	3.7	26	1	12	1	3.01372	3.30267
67	1	36	0	5	19.1	31	0	1	1	N	0	1	4	3	0	0	0.754	-1.4	-1.4	0.575	-2.5	-2.6	1	1	8			5	0	5	0	2.3	1.2	28	1	4	0	2.43454	1.78347
68	1	36	0	11	17.4	27	0	1	1	PN	0	1	3	3	1	1	0.813	-1	-1	0.666	-1.9	-2	1	1	12	1	6							10	0	12	1
69	1	17	1	8.5	15.6	8	1	0	1	PN	0.5	2	3	3	0	0	0.723	-1.6		0.645			0			1		9.6	7.6	5	5	6.1	8.9	10	0	4	0	3.38106	3.55147
70	0	19	1	3.9	18.1	15.5		1	1	PN	3.4	3	1	1	0	0	0.823	-0.7		0.823			0	0	0	0	0							86	1	40	1
71	1	22	1	7	14.4	15		1	1	N	0	1	2	2	1	0	0.766	-1.3		0.578	-2.6	-2.6	1	1	23	1	17	3.5	3	1	2	2.1	0.1	32	1	12	1	2.51549	2.43267
72	1	23	1	8.6	16.8	15.5	1	0	2	N	1	2	2	2	0	0	0.811	-1	-1	0.733			0	0	0	1	28	0	0	0	0	0	0	10	0	9	1	0.917061	1.3355
73	1	34	1	25.4	31.9	11	1	0	1	N	0.3	1	3	3	0	1	0.838	-0.8	-0.8	0.991	0.3	0.2	0			1		6.9	6.3	10	4.7	6.7	7.6	27	1	4	0	3.89288	3.37747
74	1	23	0	3	22.6	21		0	1	N	2	3	3	3	0	0	0.773	-1.2	-1.3	0.737	-1.6	-1.6	0	0	0	0	0	0.2	0.5	0	0.5	0.2	0.3	10	0	4	0	1.02406	1.05047
75	0	30	0	8.3	34.6	24	1	1	1	N	4	3	2	2	0	1	0.965	-0.1	-0.1	0.819	-0.9	-0.9	0	0	0			4	7	2	4	4.8	4.3	10	0	4	0	2.41706	2.61347
76	0	33	0	5	23	29	1	0	1	N	3	3	2	2	0	0	0.874	-0.8	-0.8	0.822	-0.8	-0.9	0			1	15	3	0	0	0	0.8	0.4	10	0	4	0	1.24706	1.26347
77	1	29	0	6.3	22.4	22	1	0	1	PN-N	0	1	3	3	0	0	0.66	-2	-2	0.662	-2	-2	1	1		1		5.7	6.4	2.5	4.4	4.3	1.9	10	0	10	1	2.62706	3.24378
78	0	30	0	6	17.4	26	1	1	1	N	0	1	2	2	0	0	0.806	-1.3	-1.3	0.755	-1.2	-1.2	0	1		1	10	4	8.8	5	0.8	4	3.1	54	1	21	1	3.69706	3.6448
79	1	17	1	4.1	15.9	15	1	1	2	N	0	1	2	2	0	0	0.715	-1.6		0.537			0	1				6	6	7.5	0	5	1.2	10	0	17	1	2.58206	3.50642
80	1	18	1	3	21.3	15	1	1	2	N	0	1	2	2	0	0	1.066	0.8		0.916			0			1	41	2.6	4.7	10	0.8	4.6	1.9	10	0	4	0	2.35106	2.43947
81	1	30	0	0.1	25	31		1	1	N	0	1	2	2	0	1	0.966	0.1	0.1	0.756	-1.5	-1.5	0			0	0	4	0.2	5	5.8	2.9	0.1	10	0	14	1	2.24506	2.74067
82	1	48	0	13	24.2	35	1	0	1	T	3	1	3	3	1	1	0.907	0	0	0.84	-0.8	-0.8	0	1	15	0	0							24	1	6	0
83	1	35	0	13.2	25.3	22	1	0	1	PN	0	1	4	3	0	0	1.003	0.4	0.4	0.987	0.3	0.2	0	0	0			0.3	1.5	0	0	1.6	0	10	0	4	0	1.07006	1.14647
84	1	21	1	6	14.8	15	1	0	1	N	0	1	3	3	1	0	0.636	-2.2		0.637			1			1		5	7	0	5	4	8	13	0	23.7	1	2.60561	3.59995
85	1	17	1	2	16	16	1	1	2	PN	0	1	2	2	0	0	0.64	-2.2		0.621			1	1	13	1	33	5.5	7.2	10	1.7	4.9	2.2	81	1	61	1	4.644	4.58174
86	1	35	0	5.3	18.8	30	1	0	1	N	0.3	1	2	2	0	0	0.923	-0.2	-0.2	0.724	-1.6	-1.6	0	0	0			1.5	1	1	1	1	0.3	10	0	4	0	1.32206	1.34847
87	1	49	0	20.1	25.1	28		1	1	N	0	1	3	3	1	0	0.831	-0.7	-0.9	0.928	0	-0.3	0	0	0	0	0							58	1	32	1
88	0	20	1	5	16.2	15	1	1	2	P	0	1	2	2	0	0	0.935	0		0.759			0	0	0	1	10	1	1	1	0	0.6	0.1	11	0	2.4	0	1.22182	0.99979
89	1	33	0	6	16.5	27	1	1	2	P	3	1	2	2	0	0	0.765	-1.3	-1.3	0.745	-1.5	-1.5	0			1	9	1	1	1	1	1	0	6.2	0	1.5	0	1.07209	0.891449
90	1	19	1	4.3	16.5	15		0	1	PN	1	2	3	3	0	0	0.747	-1.4		0.597			0	1		0	0	5	3	4	1	3.4	1.5	10	0	10	1	2.07706	2.61078
91	1	24	0	1.1	22.8	22		1	1	PN	0	1	2	2	0	0	0.889	-0.4	-0.5	0.864	-0.7	-0.7	0	0	0	1	28							45	1	4	0
92	1	43	0	6.9	26.2	38	1	0	1	PN	2	3	2	2	0	0	0.944	-0.2	-0.3	0.81	-1.1	-0.9	0			1	4	3	3	0	2	1.9	0.1	27	1	11	1	2.25688	2.27125
93	1	19	1	6.4	18.1	12	0	0	1	PN	0.3	1	3	3	0	0	0.621	-2.3		0.544			1	1	24	1	28	3.3	4	1	3	2.7	1.4	35	1	14	1	2.73866	2.68367
94	1	19	1	5	14.7	15	0	0	1	PN	0	1	2	2	1	0	0.737	-1.5		0.525			0	0	0	1		5	5	0	2	2.2	2.7	21	1	4	0	2.45895	2.22347
95	0	14	1	8	18.7	5	0	0	1	P	0	1	1	1	0	0	0.711	-1.9		0.63			0	0	0	0	0	4.5	2	0	0	1	0.6	10	0	4	0	1.57206	1.66847
96	0	40	0	0.5	25.1	39.5	1	1	1	PN	0	1	2	2	0	0	0.988	0.2	0.1	0.887	-0.3	-0.4	0	0	0									60	1	4	0
97	1	21	0	0.3	17.6	21.7	1	0	1	PN	0	1	3	3	0	0	0.744	-1.5	-1.5	0.742	-1.6	-1.6	0	0	0	0	0	4	0	0	0	0.6	0.3	10	0	4	0	1.35706	1.37347
98	1	14	1	1.4	15.4	12.9	0	0	1	N	1.5	2	1	1	0	0	0.667	-0.4		0.605			0			1		0	0.5	0.5	0.5	0.5	0.6	10	0	4	0	1.03706	1.05847
99	1	18	1	2	17	15	1	0	1	Ｄ	0	1	2	2	0	0	0.74	-1.5		0.627			0			1	17	2	0	0	0	0.2	0	10	0	4	0	1.13706	1.15347
100	1	25	1	15	24.9	11	1	1	1	N	0	1	4	3	1	1	0.991	-0.4	-0.4	0.855	-0.9	-0.9	0			1		7	10	10	0	6.1	3.2	40	1	39	1	4.10412	4.70955
101	1	22	1	6	22.2	16	1	0	1	PN	1	2	2	2	1	0	0.941	-0.1		0.719	-1.7		0			1		4.5	5	5	5	4.8	4	25	1	17	1	3.145	3.42142
102	1	23	1	7	16.7	16	1	0	1	PN	0.5	2	2	2	0	0	0.853	-0.7	-0.9	0.812	-1.2	-1.2	0			1	33	0	0	0	0	0	0	4	0	2.1	0	0.58	0.656213
103	1	46	0	10	17.7	29	1	1	1	PN	0	1	2	2	1	1	0.657	-2	-2.1	0.702	-1.7	-1.8	1			1	22	1	0.5	0	0.5	0.7	0.5	52	1	57	1	2.28622	2.56006
104	1	30	0	8	18.7	23	1	1	2	N	0	1	2	2	1	1	1.031	0	0	0.806	-1.1	-1.1	0			1	18	4	3	2	0	2.6	2.5	36	1	23	1	2.56	2.76327
105	0	28	0	5	18.4	23	1	1	1	N	0	1	3	3	0	0	0.83	-1.1	-1.1	0.663	-1.9	-1.9	0			1	19	3	3	2	1	2.1	4.8	18	0	1	0	2.03037	1.28203
106	1	35	0	10	22.1	25	1	0	1	PN	5	2	3	3	1	0	0.961	0.1	0.1	0.832	-0.9	-0.9	0			1	5	2	3	0	2	1.8	1.8	10	0	21	1	1.55706	2.5128
107	1	38	0	4	30.1	34	1	1	2	PN	0	1	4	3	0	0	0.788	-1.1	-1.2	0.822	-1	-1	0	1				7.6	10	7.5	8	7.4	4.9	48	1	51	1	4.89018	5.33772
108	1	36	0	10	19.4	26	1	1	2	Ｐ	0.3	1	3	3	0	0	0.825	-0.9	-0.9	0.674	-2	-2	1	1	25	1	5	1.5	1	1	1	1.8	1	10	0	4	0	1.32206	1.34847
109	1	22	0	3.2	21.9	21	1	0	1	N	2	3	3	3	1	0	0.925	-0.2	-0.2	0.898	-0.5	-0.5	0	0	0	1	15	3	4	2	1	3	0.1	10	0	4	0	1.79706	1.93347
110	0	26	0	7	18.3	19	0	1	1	N-PN	0	1	3	3	0	0	0.857	-0.9	-0.9	0.729	-1.4	-1.5	0	1		1		5	5	2	5	4.7	2.2	27	1	12	1	3.04688	3.10767
111	1	47	0	1	25.3	46	1	0	1	PN	0	1	3	3	0	0	0.998	0.5	0.3	0.828	-0.8	-1	0	0	0	0	0	3	1	1	1	1	1.1	10	0	4	0	1.48706	1.51347
112	1	19	0	1.6	18	18.8	1	1	1	N	1.5	2	2	2	0	0	0.733	-1.5		0.641			0			1	25	2.5	2	1	0	1	0.2	10	0	11	1	1.42206	2.01625
113	1	61	0	35.6	22.9	30	1	0	2	PN	0.5	2	4	3	1	1	1.277	2.9	2.3	0.778	-1	-1.3	0	0	0	0	0	5	7	3	2	3.8	1.2	10	0	4	0	2.41706	2.64347
114	1	23	1	7	21.3	15	1	1	1	N	6	1	2	2	0	0	1.203	1.8		0.942			0	1	4	1	13	1	0	0	0	0.2	0.2	25	1	11	1	1.56	1.55125
115	0	40	0	7	17.4	33	1	1	2	PN	2	1	3	3	0	0	0.806	-1.3	-1.3	0.811	-0.9	-0.9	0			1	3	0.5	1	0	1	0.7	0	50	1	10	1	2.27561	1.63578
116	1	30	0	7	20	23	1	0	1	N-PN	0	1	4	3	0	0	0.901	-0.7	-0.7	0.757	-1.5	-1.5	0	1	3	1		7	9.5	1.5	0.5	3.4	6.2	10	0	4	0	2.59706	2.96847
117	1	19	1	9	18.4	10	1	1	1	PN	0	1	2	2	1	0	0.899	0		0.775	-1.3		0	0	0	1	32	1.5	1	0	0	0.9	0.2	23	1	10	1	1.63579	1.67578
118	1	18	0	1.5	20.8	16.5	0	1	2	PN	0	1	3	3	0	0	0.82	-0.9		0.584			0			1	22	7	9	2	0	4.8	6.1	10	0	4	0	2.54706	2.90347
119	1	21	0	3	19	19	1	0	1	PN	0	1	2	2	0	0	0.837	-0.8	-0.8	0.721	-1.6	-1.6	0	0	0	0	0	5	4	0	0	1.9	0.8	10	0	4	0	1.78706	1.96347
120	1	25	1	10	19.3	15	1	0	1	N	0	1	4	3	0	0	0.818	-0.9	-0.9	0.81	-1.1	-1.1	0	0	0			6	7	5	3	6.3	3	22	1	12	1	3.20022	3.49767
121	1	48	0	15	24.1	33	1	1	1	N	5	1	3	3	1	0	1.038	-0.1	-0.2	0.808	0	0	0	1	29	0	0	3.5	4	2	5	4.2	0.6	6	0	7.2	0	2.00535	2.5554
122	1	19	0	0.7	16.6	17.5	1	0	1	N	0.3	1	2	2	0	0	0.898	-0.4		0.844			0	1	6	1	31	6	5	1	5	4.2	2.4	20	1	40	1	2.87692	3.82387
123	1	12	1	3.2	27.2	13	1	1	2	PN	0	1	2	2	0	0	0.864	-0.6		0.808			0			1	22	5	8	5	0	5.7	1.9	33	1	4	0	3.20592	2.74347
124	1	46	0	11.1	22.9	35	1	0	1	N	0	1	3	3	0	0	1.072	1	0.8	0.839	-0.8	-1	0			0	0							10	0	4	0
125	1	34	0	10	17.7	25	1	1	2	PN	0	1	4	3	0	0	0.777	-1.2	-1.2	0.612	-2.3	-2.4	1	1	20			7	6	0	0	2.8	3.3	55	1	22	1	3.4007	3.30859
126	1	32	0	10	19.7	22	1	1	2	PN	0	1	3	3	0	1	0.798	-1.1	-1.1	0.55	-2.7	-2.8	1	1	20	0	0	10	10	10	5	7	4.5	32	1	29	1	4.69049	5.22269
127	1	36	0	8	22.5	28	1	0	1	N-PN	0	1	4	3	1	0	0.789	-1.1	-1.2	0.844	-0.9	-0.9	0					8	2	1	5	4	3.3	58	1	36	1	3.76857	3.62433
128	1	18	1	2	15.6	16	0	1	1	N	0	1	2	2	0	0	0.751	-1.4		0.537			0			1	12	5	6	5	4	5.4	4.6	32	1	21	1	3.38049	3.6428
129	1	25	1	10	23.1	15	1	1	1	PN	0	1	4	3	0	1	0.839	-0.8	-0.8	0.725	-1.7	-1.7	0	1	7			7.5	5.5	4	1.5	3.2	2.7	67	1	46	1	4.05375	4.06309
130	1	27	0	7.1	18.5	20	0	1	2	NAP	0.3	1	4	3	0	0	0.785	-1.2	-1.2	0.638	-2.2	-2.2	1	0	0			8	5	1	3	4.6	3.3	17	1	4	0	2.8157	2.68347
131	1	24	0	6	14.9	18	1	1	1	P	4	1	2	2	0	0	0.862	-0.6		0.68			0	0	0	1	14	2	0	0	1	0.4	0	4	0	3	0	0.89	1.09405
132	1	28	0	7.1	30.1	20	0	1	1	PN	0	1	4	3	1	0	0.703	-1.7	-1.7	0.856	-0.8	-0.8	0	0	0	1	45	5.5	5	0	9	5.6	1.1	27	1	4	0	3.32188	2.76847
133	1	52	0	25	22.4	26	1	1	1	PN	0	1	4	3	1	1	0.881	-0.3	-0.5	0.709	-1.5	-1.7	0	0	0	0	0	3	4	1	2	2.3	0.8	71	1	74	1	3.34358	3.51414
134	1	19	1	3.3	18.9	16	1	0	1	N	0.3	1	3	3	0	0	0.958	0.1		0.674			0			0	0	2.5	3	2	0	1.6	0.1	10	0	4	0	1.57206	1.68847
135	1	29	1	14	21.3	14	1	1	1	PN	0	1	3	3	0	0	1.157	1.4	1.4	1.025	0.3	0.2	0	0	0	0	0	1.5	2	1	0	1.6	0	10	0	4	0	1.31206	1.39847
136	1	18	1	4	14.9	14		1	2	D	4		2		0	0	0.845			0.733	-1.6		0			1		2	1	0	0	0.4	0					0.3	0.34
137	1	20	1	6.1	21	14	0	1	1	PN	0	1	3	3	0	0	0.876	-0.5	-0.5	0.869	-0.8	-0.8	0	0	0	0	0	7	7	3	3	5.2	3.4	39	1	23	1	3.62105	3.84327
138	1	23	0	1.1	17	23	1	0	1	PN	0	1	2	2	1	1	0.853	-0.7	-0.7	0.711	-1.7	-1.7	0			1	32	4	2	0	0	0.8	0	10	0	10	1	1.51706	2.07078
139	0	49	0	5	19.3	19	0	0	1	O	0	1	2	2	0	0	1.141	1.5	1.3	1.023	0.5	0.5	0	0	0	0	0							25	1	4	0
140	1	32	0	5	25.5	27		1	2	N	4	1	2	2	0	1	0.859	-0.7	-0.7	0.767	-1.4	-1.4	0			1	43	4.5	0	1	0	0.2	0.7	9	0	5	0	1.435	1.59422
141	1	22	1	9.1	18.1	13	1	1	2	PN	0	1	4	3	0	0	0.807	-1	-1	1.047	0.3	0.2	0			1	15	8	7	10	0	6.4	4.7	28	1	18	1	3.67454	4.02777
142	1	35	0	15	19.7	20	1	1	2	PN	0	1	4	3	1	1	1.17	1.6	1.5	0.696	-1.8	-1.9	0	1	9	1	22	1	2	2.5	0	1.2	1.3	10	0	4	0	1.36206	1.43347
143	1	17	0	0.8	20.6	16.5	1	0	1	N	0.3	1	2	2	0	0	0.721	-1.8		0.565			0			1	38	6.5	5	2	4	3.6	3.7	10	0	12	1	2.53206	3.20267
144	1	17	1	5	16.6	13	1	1	2	N	0	1	4	3	0	0	0.648	-2.1		0.618			1	1	14	1	34	6.5	5	1	3	4	4.8	51	1	44	1	3.52601	3.79286
145	0	27	0	1.1	23.4	26	0	0	1	N	0	1	2	2	0	0	0.943	-0.2	-0.2	0.862	-0.5	-0.5	0			1		4.5	6	0	0	2	0	10	0	4	0	1.89206	2.14847
146	1	23	0	6	20.5	17	1	1	1	PN	0	1	3	3	0	0	0.906	-0.3	-0.3	0.869	-0.7	-0.7	0	1	36	1	18	7	7	1.5	3	5.3	0.2	38	1	10	1	3.49268	3.30078
147	1	35	0	5.1	25.4	30	1	1	2	PN	0	1	2	2	1	0	0.979	0.2	0.2	0.853	-0.8	-0.9	0			1	36	7.5	7	7	0	5.6	1.5	30	1	20	1	3.4634	3.85082
148	1	26	0	8	20.5	18	1	1	2	N	0	1	2	2	0	0	0.928	-0.2	-0.2	0.747	-1.5	-1.5	0	0	0	1	9	7.5	5	1	3	4.2	3.3	10	0	4	0	2.48206	2.62847
149	1	45	0	6	20.4	38	1	1	1	N	0	1	3	3	0	0	0.92	-0.1	-0.2	0.793	-1.1	-1.3	0	0	0	1	13	5.5	6	2.5	7	5	0.7	16	1	13	1	3.05	3.49565
150	1	27	0	2	16.7	25		1	2	PN	0	1	4	3	0	1	0.769	-1.3	-1.3	0.469	-3.3	-3.3	1			1								66	1	53	1
151	1	29	0	7.1	23.7	22	1	1	2	N	0	1	2	2	0	0	0.916	-0.3	-0.3	0.918	-0.4	-0.4	0			1	38	5	6	10	4	6.3	0	10	0	10	1	3.00706	3.54078
152	1	24	1	8	20.4	13	1	1	2	N	0	1	3	3	0	0	1.023	0.5	0.5	0.909	-0.5	-0.5	0			1	14	8	8	8	9	6.9	4.9	82	1	66	1	5.51606	5.38872
153	0	19	1	7.1	21.2	12		1	1	PN	0	1	2	2	0	0	0.862	-0.6		0.806			0			1	35	6	3	2.5	3	2.9	0.5	10	0	12	1	2.26206	2.86767
154	0	38	0	6	20.8	32	1	1	1	N	4	1	1	1	1	0	1.018	0	0	0.929	-0.1	-0.2	0	1	11	1	3	4	2	0	1	1.3	0.3	21	1	11	1	2.01895	2.19125
155	0	28	0	1.2	20.3	26	0	1	1	N	0.2	1	2	2	0	0	1.117	1.2	1.1	0.826	-0.9	-0.9	0			1	8	7	7	2	5	5	1.8	43	1	11	1	3.82166	3.52125
156	1	19	1	3.1	16	16		1	1	PN	0	1	4	3	0	0	0.841	-0.8		0.524			0			1		7	9	2	7	7	5.7	42	1	76	1	4.13941	4.97941
157	0	21	1	6	18.6	16	1	0	1	N	0	1	2	2	0	0	0.885	-0.5	-0.7	0.751	-1.3	-1.3	0			1		3	3	1	0	2.1	0.3	31	1	4	0	2.25465	1.68347
158	1	19	1	5.1	17.3	15	1	1	2	PN	0.1	1	3	3	0	0	0.9	-0.3		0.832			0	0	0	1	21							36	1	60	1
159	1	26	0	4	24.7	23	1	1	1	N	0	1	3	3	0	0	0.891	-0.4	-0.4	0.832	-1.1	-1.1	0	1	25	1	23	2.5	2	1	0	1.3	0	24	1	15	1	1.9257	2.1831
160	1	30	0	12	19.1	20	1	1	2	P	4	1	3	3	0	0	0.842	-0.8	-0.8	0.731	-1.6	-1.6	0	1	10	0	0	2	1	0	1	0.8	0.5	5	0	3.2	0	1.03846	1.24235
161	1	22	0	3.1	24.7	20	1	0	1	N	0	1	2	2	0	0	1.056	0.8	0.7	0.9	-0.5	-0.5	0			0	0	0.5	0	0	0	0	0	10	0	20	1	0.972061	1.82082
162	1	28	0	4.2	26.9	25		0	1	N	0	1	2	2	0	0	0.944	-0.1	-0.1	0.77	-1.4	-1.4	0	0	0	0	0	6.5	5	5	5	4.8	0	10	0	4	0	2.83206	2.89847
163	1	15	1	2	24.8	14	1	0	1	PN	0	1	3	3	1	0	0.534	-2.7		0.572			1			1	42							48	1	37	1
164	1	30	1	14.1	21.8	15	1	1	2	PN	0	1	4	3	0	0	0.801	-1.1	-1.1	0.658	-2.1	-2.1	1	1	21	1	12	5.5	0	10	0	2.1	5	28	1	65	1	2.83954	3.635
165	1	19	0	1.1	20.3	19	1	0	1	N	0	1	2	2	0	0	0.834	-0.8		0.79			0			1		8	3	2	8	5.9	2.8	10	0	4	0	2.89706	2.85347
166	1	43	0	5.1	21.5	38	1	0	1	PN	0	1	2	2	0	1	0.998	0.4	0.3	1.066	0.7	0.6	0	0	0	0	0	3.5	0	1	5	3.9	0.1	10	0	4	0	1.82206	1.72847
167	1	37	0	8.1	24.3	31	1	1	1	N	0	1	3	3	1	0	0.865	-0.6	-0.6	0.809	-1.1	-1.1	0	0	0	1	11	4	5	0	1	2.5	0	30	1	11	1	2.5184	2.55125
168	1	21	1	6	18.5	15	1	0	1	PN	0.2	1	4	3	0	0	0.864	-0.6	-0.6	0.757	-1.4	-1.4	0	1	10	1	12	2	2	1	0	1.3	0	13	0	11.9	1	1.49561	2.00319
169	1	31	0	7	21	25	1	0	0	D	0.5		3		0	0	0.93	-0.2	-0.2	0.885	-0.6	-0.6	0			0	0	3	2	1	1	1.2	0	4	0	1	0	1.23	1.10203
170	1	25	0	8	22.2	17	1	1	2	P	2		3		1	0	0.664	-2	-2	0.656	-2.1	-2.1	1			1	31	5	3	0	2	2.8	3.4	50	1	20	1	3.02061	2.81582
171	1	17	1	3	26.4	14	1	1	2	P	1		3		1	0	0.892	-0.4		0.813	-1.1		0			1	38	6	7	1	1	4	4.9	15	0	12.3	1	2.50317	3.1309
172	1	29	0	4	20.8	25	1	0	2	P	3.5		3		1	0	0.929	-0.2	-0.2	0.686	-1.9	-1.9	0	1	14	1	11	2.5	1	1	0	1.7	0.5	5	0	5	0	1.07346	1.49422
173	1	20	1	4	18.4	16	1	0	0	P	3		3		1	0	0.921	-0.2	-0.2	0.728	-1.6	-1.6	0	0	0	1	22	3.5	0	0	1	1.4	1.3	16	0	13	1	1.635	1.98565
174	1	43	0	13	24	30	1	0	0	P	3.5		4		1	1	0.946	0.1	0	0.778	-1.2	-1.3	0	0	0	1	11							9	0	1	0
175	1	37	0	9	20.7	28	1	0	2	P	4		4		0	1	0.717	-1.6	-1.7	0.616	-2.3	-2.4	1	0	0	1	4	3.5	0	1	0	0.4	0.4	10	0	2.5	0	1.37206	1.1716
176	1	22	0	4	18	18	1	1	2	P	3		3		1	0	0.839	-1.6	-1.6	0.64	-2.2	-2.2	1	1	43	1	19	5	3	0	0	1.2	0.2	14	0	13	1	1.87508	2.44065
177	1	24	0	4	24	20	1	0	0	N	3.8		2		0	0	0.814	-1	-1	0.718	-1.7	-1.7	0			1	16	2.5	2	0	0	1.2	1.1	6	0	3	0	1.14535	1.31905
178	1	27	0	2	20.9	25	1	1	2	P	2		3		0	0	1.034	0.6	0.6	0.8	-0.6	-0.6	0	0	0	0	0	3	1	0	0	0.4	0.5	4	0	3	0	0.99	1.25405
179	1	42	0	18	29.3	24	1	1	2	N	2.5		4		0	1	0.676	-1.9	-1.9	0.716	-1.7	-1.8	0	1	27	0	0	6	6	1	6	5	4.8	23	1	10	1	3.14079	3.25078
180	1	26	0	6	21.5	20	1	1	2	P	3		3		0	0	1.019	0.5	0.5	0.983	0	0	0	0	0	0	0	1.5	0	0	2	0.8	0	15	0	7	0	1.46817	1.51108
181	1	23	0	4	22.3	19	1	1	2	N	2.3		3		0	0	0.774	-1.2	-1.3	0.716	-1.7	-1.7	0			0	0	3.5	5	0	1	1.8	0.7	14	0	7	0	1.96008	2.26108
182	0	23	0	2	21	21	1	1	2	P	2		1		0	0	1.074	1	0.8	0.982	0.1	0.1	0	0	0	0	0	2	1	0	1	1.6	0.3	28	1	2	0	1.92454	1.0472
183	0	20	0	3	18.7	17	1	1	2	P	3		3		0	0	0.814	-1	-1.3	0.778	-1.1	-1.2	0			1	29	4.5	0	5	3	3.2	0.4	65	1	9	1	3.45305	2.3405
184	1	25	0	2.5	20.3	23	1	0	0	N	2.5		3		0	0	0.851	-0.7	-0.7	0.827	-1	-1	0			1		1.5	1	0	0	0.6	0	21	1	42	1	1.57395	2.4665
185	1	21	1	5	19	16	1	1	2	P	2.3		2		0	0	0.922	-0.2	-0.2	0.847	-0.9	-0.9	0	0	0	1	31	3	2	0	0	1.4	0.1	14	0	2	0	1.57508	1.2072
186	0	24	0	7	16.8	17	0	0	0	P	2		4		1	0	0.97	0.1	0	0.766	-1.2	-1.2	0	1	4	0	0	3	3	0	0	1.8	0.1	45	1	30	1	2.51538	2.68171
187	1	49	0	12	25.8	37	1	1	0	N	2		3		0	1	0.937	0.1	-0.1	0.757	-1.2	-1.4	1			1	20	4	3	0	1	1.6	0.1	20	1	5	0	2.06692	1.90922
188	1	65	0	42	27.3	23	1	1	0	N	2		3		0	1	0.771	-0.8	-1.3	0.814	-0.6	-1.1	0			1	11							21	1	6.5	0
189	0	18	1	3	15.8	15	1	1	2	N	2.5		3		1	0	0.738	-1.6		0.614	-2.1		1			1	32	2.5	1	0	0	1	1.6	27	1	37	1	1.86188	2.5048
190	1	29	0	12	22.5	17	1	1	0	N	2		2		0	0	0.969	0.1	0.1	0.844	-0.9	-0.9	0	1	14	1	10	4.5	4	1	0	1.6	0.8	12	0	8	1	1.88959	2.30939
191	1	19	0	2	20.6	17	1	1	2	B	2		2		0	0	0.958	0.1		0.707	-1.8		0			1	45	6	1	0	1	1.2	0.7	6	0	6	0	1.54035	1.97863
192	1	34	0	6	24	28	1	1	2	P	2		2		0	0	0.868	-0.6	-0.6	0.764	-1.4	-1.4	0	0	0			5	4	10	1	3.4	6.3	12	0	4	0	2.66459	2.63347
193	1	20	1	5	19.6	15	1	1	2	P	1.2		3		1	0	0.736	-1.5	-1.5	0.668	-2	-2	1	1	32	1	28							20	1	5	0
194	1	55	0	25	24.7	30	1	1	0	P	1.6		4		0	1	1.078	1.3	0.9	0.692	-1.6	-1.8	0	1	5	1	10	3	1	0	1	1.2	0.9	23	1	18	1	1.89079	2.22777
195	1	35	0	12	18.7	23	1	1	2	N	2		4		0	1	0.776	-1.2	-1.2	0.61	-2.3	-2.4	1			1	32	5	3	3	0	2.4	0.5	36	1	37	1	2.74	3.1998
196	0	19	1	7	15.4	12	0	1	0	N	2		3		1	0	0.828	-0.9		0.787			0	0	0			0.5	0	0	0	0	0	27	1	15	1	1.56188	1.6631
197	1	24	0	4		20	1	1	2	N	4		3		0	0	0.992	0.3	0.3	0.783	-1.3	-1.3	1			1	18							10	0	16	1
198	1	20	1	4	16	16	1	1	0	P	1.5		3		1	0	0.644	-2.1	-2.2	0.607	-2.4	-2.4	1			1	38	5.5	7	3	6	6	2.3	52	1	40	1	4.00622	4.19887
199	1	54	0	21	27.4	23	1	1	2	P	1.5		4		0	1	0.974	0.5	0.1	0.85	-0.6	-0.9	0	1	14	0	0	4	5	3	6	3.7	3.6	32	1	7	0	3.23049	2.84608
200	1	23	0	3	29.1	20		0	2	P	1.5		3		0	0	0.904	-0.3	-0.3	0.934	-0.3	-0.3	0	0	0	1	8							5	0	7	0
201	1	37	0	11	23.1	26	1	1	2	N	1		3		0	0	0.791	-1.1	-1.1	0.783	-1.2	-1.3	0	0	0	1								24	1	20	1
202	1	23	0	6	20.1	17	1	1	2	P	1.5		2		1	0	0.829	-0.8	-0.9	0.698	-1.8	-1.8	0	1	26	1	29	1	2	0	0	0.8	0.2	8	0	4.5	0	1.09024	1.33875
203	1	21	0	4	20.2	17	1	1	2	N	1.5		2		0	0	0.946	0	0	0.737	-1.6	-1.6	0			1	24	0	1	1	0	0.4	0.1	12	0	5	0	1.15459	1.21922
204	1	19	1	5	19.6	14	1	1	2	N	1.5		2		0	0	0.91	-0.3		0.635	-2.2		1			1	46	1	1	0	1	1	0.2	14	0	7	0	1.36508	1.50608
205	1	17	1	1.7	17.1	16	1	1	0	N	1.5		3		0	0	0.762	-1.3		0.727	-1.6		0			1	25	4.5	3	2	2	2.4	0	9	0	4	0	1.925	2.04847
206	0	27	0	2.5	19.1	24.5	0	1	2	P	1.5		3		0	0	0.865	-0.8	-0.9	0.83	-0.8	-0.8	0			1	6	7.5	9	5	2	6.3	3.2	26	1	8	1	3.55372	3.61939
207	1	30	0	7	20	23	1	0	0	N	1.6		4		1	0	0.931	-0.2	-0.2	0.694	-1.8	-1.8	0			1	6	1	0	1	0	0.8	0	12	0	17	1	1.18459	1.84642
208	1	32	0	10	28.4	22	1	1	2	P	1		4		0	1	0.816	-0.9	-1	0.764	-1.3	-1.4	0	1	20	1	8	3	3	1	2	2.6	2.6	24	1	7.5	1	2.2407	2.13124
209	1	36	0	7	26.8	29	1	1	2	P	1		2		0	0	0.85	-0.7	-0.7	0.627	-2.2	-2.3	1	0	0	1	8	2	8	1	9	5.3	0.5	28	1	13	1	3.27454	3.40065
210	1	16	1	5	18.3	11	1	1	2	P	1		3		0	0	0.613	-2.4		0.491	-3.1		1	1	19	1	14	5	1.5	1.5	1	0.8	0.7	10	0	14	1	1.78206	2.46067
211	1	18	0	1	17.5	17	1	1	2	P	0.5		3		0	0	0.778	-1.2		0.68	-2		1	1	6	1	30	6	8	5	2	5.7	2.3	8	0	5	0	2.65024	3.09922
212	1	17	1	5	16.7	12		0	0	P	1.5		3		0	0	0.705	-2.9		0.542	-2.8		1			1	32							51	1	52	1
213	1	31	0	2	27.4	29	1	1	2	P	1.2		2		0	0	0.919	-0.2	-0.2	0.768	-1.3	-1.4	0			1		5	4	1	4	2.7	1.6	1	0	3	0	1.59	2.17405
214	0	26	0	4	17	22	1	1	2	P	1		2		0	0	1.06	0.8	0.6	0.797	-1	-1.1	0	0	0	1	30	1	0	0	0	0	0	30	1	15	1	1.6984	1.7181
215	1	27	0	5	26.7	22	1	1	0	P	0.8		2		0	0	0.824	-0.9	-0.9	0.788	-1.3	-1.3	0	0	0	1	12	5	3	1	0	1.7	0.5	7	0	6	0	1.62727	2.09863
216	1	26	0	1.8	21.5	24	1	1	0	N	1.5		2		0	0	0.735	-1.5	-1.5	0.648	-2.1	-2.1	1			1	5	3	2	1	0	1	0	19	0	17	1	1.82408	2.30642
217	1	30	0	3.5	18.6	26.5	1	1	2	P	1		3		0	0	0.698	-1.8	-1.8	0.56	-2.7	-2.7	1	0	0	1	44	5	0	1	0	1.6	0.3	4	0	1	0	1.2	1.01203
218	1	20	0	2	20.4	18	1	1	2	N	1		3		0	0	0.931	-0.1	-0.2	0.779	-1.4	-1.4	0			1	21	6	7	1	8	5.2	2.7	32	1	27.7	1	3.65049	4.067
219	1	20	1	6	22	14	1	0	2	P	1		1		0	0	0.956	0.1	0	0.873	-0.7	-0.7	1			1	11	3.5	4	0	1	2.6	0.5	32	1	15	1	2.43549	2.5431
220	1	28	0	9	24.1	19	1	0	0	P	0.5		3		1	1	1.239	2	2	0.862	-0.8	-0.8	0	1	5	0	0							6	0	16.7	1
221	0	33	0	8	20.4	25	1	1	2	P	0.5		3		0	0	0.9	-0.6	-0.6	0.789	-1	-1	0	1	20	1	44	2.5	1	0	1	1	0.2	17	0	18	1	1.6407	2.17277
222	1	40	0	11	24.4	29		1	2	P	0.5		3		0	0	0.978	0.3	0.2	0.914	-0.3	-0.4	0			1	23							40	1	27.3	1
223	1	21	0	2	20.1	19	1	1	0	P	1		3		0	0	1.035	0.6	0.6	0.801	-1.1	-1.1	1			0	0	1.5	1	0	1	0.6	0.1	5	0	10	1	0.98346	1.74578
224	1	16	1	1.5	15.9	14	1	1	0	P	0.4		1		1	0	0.778	-1.2		0.498	-3.1		1	1	22	1	28	5	6	1	1	3.6	0.7	10	0	17.7	1	2.10706	3.09854
225	1	44	0	17	27.7	27	1	1	0	P	0.5		3		0	1	0.869	-0.5	-0.6	0.819	-0.9	-1.1	0	0	0	0	0	4	7	0	0	2.4	1.1	26	1	17.7	1	2.47872	2.97854
226	0	29	0	0.6	21.2	28	1	1	2	P	0.4		1		0	0	1.138	1.3	1.3	0.881	-0.4	-0.4	0	0	0	1		1.5	1	0	0	0.6	0.4	13	0	2.6	0	1.29061	1.02794
227	1	24	0	5	20	19	1	1	0	P	0.8		3		0	0	0.794	-1.1	-1.1	0.697	-1.8	-1.8	0			1	15	3	0	0	0	0	1	45	1	12.4	1	2.27538	1.83525
228	1	15	1	3	15.6	12	1	0	0	B	0.1		1		0	0	0.684	-1.9		0.466	-3.3		0			1	11	6	0	0	0	0	0	32	1	19	1	2.30049	2.39752
229	0	20	0	1		19	1	0	0	P	1		2		1	0	0.838	-0.8	-1.1	0.842	-0.6	-0.7	0	1		1		1	1	0	0	0.6	0.1	6	0	1.5	0	0.900352	0.761449
230	1	42	0	17	22.9	25	1	1	2	P	0.8		3		0	1	0.657	-2	-2.1	0.696	-1.7	-1.8	1	1	20	0	0	7	4	3	0	2.8	1.4	27	1	11.1	1	2.80688	2.87606
231	0	20	0	3	21.4	17	1	1	2	P	0.2		2		0	0	0.879	-0.5	-0.7	0.672	-1.8	-1.8	0	0	0	0	0	6.5	7	0	4	3.8	0	17	0	3.7	0	2.8307	2.73259
232	1	26	0	5	19	21	1	1	0	P	0.7		3		0	0	0.743	-1.5	-1.5	0.74	-1.6	-1.6	1			1	38	7	0	1	2	0.9	0	4	0	10	1	1.6	2.36078
233	1	29	0	6	19.2	23	1	1	0	P	0.9		3		0	0	0.758	-1.4	-1.4	0.677	-1.9	-1.9	0			1	22	4	0	1	0	0.4	0	8	0	6	0	1.33024	1.62863
234	1	17	1	2	18.4	15	1	0	0	N	0.9		1		0	0	0.917	-1		0.919	-0.4		0			1	6	5	8	3	4	5.1	2.4	4	0	3.5	0	2.34	2.84236
235	1	19	1	8	22.8	12	1	1	2	B	2		1		0	0	0.916	-0.2		0.951	-0.2		0			1		0	0	0	0	0	0	72	1	114	1	2.46073	2.75206
236	0	24	0	1	17.6	23	0	1	0	P	0.2		3		0	0	0.732	-1.8	-1.9	0.624	-2.1	-2.1	1	0	0	1	17	6	7	1	5	4.2	1.8	9	0	1.7	0	2.61	2.48609
237	1	37	0	20	24.4	17	1	1	0	N	0.8		4		0	1	1.239	2.1	2	0.846	-0.8	-0.9	0	0	0	1	5	7	3	0	6	2.8	3.3	10	0	5	0	2.46706	2.58922
238	0	40	0	18	15.2	22	1	0	0	D	0.5		2		0	0	0.811	-1.2	-1.3	0.8	-0.9	-1	0	1	14	1	18	3	3	0	0	2	0.1	14	0	1	0	1.65508	1.09203
239	0	31	0	2	23.5	29	0	1	0	N	0.1		1		0	0	1.218	1.9	1.9	0.969	0.1	0.1	0			0	0	5	3	3	0	2.8	2.4	11	0	1.7	0	1.96182	1.66609
240	1	15	1	2	18.5	13	0	0	0	U	0		1		0	0	0.832	-0.8		0.76	-1.4		0			1	8	3	1	2	0	1	0.6	1	0	1	0	0.84	0.972025
241	1	20	0	1	21.3	19	1	1	0	U	0		2		0	0	0.994	0.3	0.3	0.894	-0.6	-0.6	0			1	9	4.5	7	0	0	3.8	0.9	5	0	2	0	1.70346	1.9722
242	1	18	1	4	20.7	14	1	1	2	P	0.2		2		0	0	1.072	0.9		0.791	-1.2		0			1	31	4	3	0	1	1.7	1.8	46	1	66.9	1	2.73688	3.31646
243	0	33	0	3	24.4	30	1	1	0	N	0.3		2		0	0	1.035	0.5	0.5	0.857	-0.6	-0.6	0			1	19							10	0	2.2	0
244	1	43	0	5	25.8	38	1	1	2	U	0		2		0	0	1.141	1.5	1.3	0.921	-0.2	-0.4	0	0	0	1	15	6	4	2.5	7	3.6	1.3	9	0	2.86	0	2.655	2.56339
245	1	20	0	3	18.5	17	1	1	0	U	0		3		0	0	1.027	0.5	0.5	0.813	-1.2	-1.2	0			1	40	6.5	5	2	8	6	0.7	3	0	3.4	0	2.47729	2.85433
246	1	23	0	2	23.9	21	1	1	2	B	0.3		2		1	0	0.962	0.1	0.1	0.919	-0.4	-0.4	0			1	61	0.5	1	1	0	1.7	0.7	11	0	6.9	0	1.16682	1.43378
247	0	19	0	1	17.2	18	1	1	2	D	1		2		0	0	0.871	-0.5		0.757	-1.2		0			1	12	4	3	2	0	1.7	0.3	24	1	15.8	1	2.2407	2.5564
248	0	36	0	15	26.2	21	1	1	0	U	0		2		0	0	0.846	-1	-1	0.822	-0.8	-0.9	0			1	9	7	6	3	0	4.3	1	18	0			2.69037	1.67
249	0	20	0	1	20.8	19	0	1	2	U	0		2		0	0	0.844	-0.8	-1	0.781	-1.1	-1.1	0			1	25	5.5	7	5	6	6	4.4	53	1	17.5	1	4.16623	3.85731
250	1	19	1	3	23.5	16	1	1	0	P	0.4		2		0	0	0.75	-1.4		0.72	-1.7		0			1	26	7	6	4	7	6.6	5.7	26	1	26.4	1	3.63872	4.14011
251	1	25	0	2	20.1	23	1	1	0	U	0		2		0	0	0.838	-0.8	-0.8	0.775	-1.3	-1.3	0	1	8	1	49	4	2	2	2	2.1	1.4	9	0	1.9	0	1.79	1.55753
252	1	19	0	2	26	17	1	1	2	P	0.4		2		0	0	0.807	-1		0.676	-2		1	0	0	1		0	0	0	0	0	0	40	1	79.4	1	1.83412	2.54447
253	1	19	0	2	20.1	17	1	0	0	U	0		2		0	0	1.037	0.6		0.646	-2.2		0			1	36	3	2	0	0	1.2	0.9	6	0	5	0	1.20035	1.60922
254	1	15	1	1	17.6	14	1	1	0	N	0.5		2		0	0	0.681	-1.9		0.596	-2.5		0			1	31	3.5	3	0	0	0.6	0.2	9	0	3.03	0	1.495	1.55338
255	1	20	1	6	20.2	14	1	1	2	U	0		2		0	0	0.957	0.1	0	0.95	-0.3	-0.3	0			1	9	5	4	2	0	1.8	0.9	9	0	10.4	1	1.88	2.5615
256	1	13	1	2	18.9	11	0	0	0	U	0		2		0	0	1.009	0.4					0	0	0	1	37	4	1	0	0	0.6	0	20	1	12.7	1	1.81692	2.07809
257	1	23	0	3	20.8	20	1	1	0	U	0		2		0	0	0.803	-1	-1	0.733	-1.6	-1.6	0			1		5	3	1	2	3.4	0.6	12	0	6.8	0	2.04459	2.30139
258	0	20	0	1	19.6	19		1	2	U	0		2		0	0	0.879	-0.5	-0.8	0.76	-1.2	-1.3	0	1	7	1	26	6	7	2.5	3	4.5	2.1	9	0	2.3	0	2.535	2.55248
259	0	27	0	2	33.3	25	1	0	0	U	0		1		0	0	1.052	0.7	0.6	1.018	0.4	0.4	0			0	0	5	2	0	7	4	0.5	7	0	5	0	2.10727	2.31922
260	1	41	0	1.5	23.4	39.5	1	1	2	P	0.3		2		0	0	0.762	-1.3	-1.3	0.61	-2.3	-2.4	1	1		1		8.5	7	10	7	7.8	7.3	72	1	91.7	1	5.28573	5.49203
261	0	39	0	1	22.3	38	1	1	2	B	0.6		3		0	0	0.987	0.2	0.1	0.898	-0.2	-0.3	0	0	0	1		6.5	5	5	7	5.3	4.2	65	1	16.9	1	4.43305	3.77818
262	1	17	1	4	18.8	13	1	1	0	U	0		2		0	0	0.904	-1.1		0.741	-1.6		0	1	7	1	40	5.5	6	1	5	5	0.6	6	0	9.8	1	2.31535	3.11514
263	1	17	0	0.6	17.3	17	1	1	2	U	0		2		0	0	0.704	-1.7		0.682	-1.9		0			1	30	1	2	0	1	0.8	0.2	7	0	3.5	0	1.12727	1.29236
264	1	23	0	0.3	19.6	23	1	1	2	U	0		2		0	0	0.889	-0.4	-0.4	0.845	-0.9	-0.9	0			1	30	5	5	5	3	4.5	3.2	80	1	37.5	1	4.16384	3.77738
265	1	18	1	4	21.5	14	1	1	2	N	0.5		3		1	0	0.858	-1.1		0.81	-1.1		0			1	16	4.5	6	3	5	5.5	1.4	75	1	14.7	1	4.14647	3.34212
266	0	49	0	7	18.1	42	1	1	0	U	0		2		0	0	1.023	0.9	0.4	0.888	-0.1	-0.4	0			0	0	5	2	0	0	0.8	0	10	0	2.3	0	1.62706	1.48248
267	1	14	1	4	18.7	10	1	1	2	U	0		2		0	0	0.704	-0.8		0.567			0			1	42	5.5	7	8	0	4.9	7.2	5	0	8.2	1	2.37346	3.21214
268	1	18	0	1	18.2	17	1	1	2	N	0.2		2		0	0	0.858	-1.8		0.683	-1.9		0			1		4	8	2.5	0	4	2.5	11	0	10.8	1	2.21682	2.9815
269	1	18	1	4	18.1	14	1	1	0	N	1		2		1	0	0.961	0.1		0.771			0			1	19	5	2	0	0	2.4	3	23	1	10.7	1	2.10079	2.21656
270	1	49	0	6	29.6	43	1	1	0	U	0		3		0	0	0.689	-1.7	-1.8	0.615	-2.2	-2.3	1			1	27	3	3	1.5	0	2.2	0	12	0	10.8	1	1.67959	2.2115
271	1	40	0	15	20.8	25	1	1	0	U	0		4		0	1	0.857	-0.6	0.7	0.721	-1.6	-1.7	0	0	0	1		8.5	6	1	2	3.3	2.2	24	1	11.8	1	3.0857	3.33368
272	1	29	1	14	24.3	15	1	1	2	U	0		3		1	0	1.038	0.6	0.6	0.858	-0.8	-0.8	0			1	0	5	1	5	0	1.8	0.8	5	0	12.2	1	1.62846	2.46653
273	1	32	0	6	17.4	26	1	0	2	U	0		4		0	1	0.591	-2.5	-2.5	0.494	-3.1	-3.1	1	1	24									23	1	7.9	0
274	1	16	1	0.3	22.5	16	1	1	2	U	0		2		0	0	0.807	-1		0.661			0			1	37	5.5	5	10	0	3.7	3	65	1	54.4	1	4.04305	4.13346
275	1	59	0	3	24.7	56	1	0	0	U	0		1		0	0	0.965	0.5	0.1	0.875	-0.4	-0.8	0			1	8	3	3	1	2	2.2	1.1	2	0	2.7	0	1.23012	1.64883
276	1	34	1	20	22.4	14	1	1	2	B	0		1		1	0	0.925	-0.2	-0.2	0.385	-3.7	-3.7	1			1		9	10	4	3	7	7.8	26	1	17.8	1	3.81872	4.34164
277	1	19	0	2	20.2	17	1	1	0	U	0		2		0	0	0.961	0.1		0.776			0			1	53	4.5	2	1	2	1.9	0.5	12	0			1.90959	0.935
278	1	35	0	10	18.2	25	1	1	2	U	0		4		0	1	1.035	0.6	0.6	0.777	-1.2	-1.3	0	1	20	0	0							13	0	6.8	0
279	1	45	0	15	24.2	30	1	1	2	U	0		3		0	1	0.923	-0.1	-0.2	1.034	0.3	0.2	0	1	33	1	8							38	1	29.6	1
280	1	24	0	13	16.7	24	1	1	2	U	0		3		1	1	0.766	-1.3	-1.3	0.605	-2.4	-2.4	1	0	0	1								40	1	10.3	1
281	0	43	0	6	25.3	37	1	1	2	U	0		3		0	0	0.88	-0.6	-0.7	0.75	-1.2	-1.3	0			1	31	7	9	5	9	7.5	7.9	15	0	4.5	0	3.77317	3.76875
282	1	21	0	0.2	17.6	21	1	1	0	U	0		3		0	0	0.899	-0.4	-0.4	0.593	-2.5	-2.5	1			1	6	4	5	0	4	3.2	4.7	74	1	7.4	0	3.69467	2.55437
283	1	25	0	1		24	1	1	2	U	0		2		0	0	1.077	0.9	0.9	0.737	-1.6	-1.6	0	0	0	1	44	6	0	0	8	4	2	5	0	4	0	2.02846	2.15347
284	1	15	1	0.3		15	1	1	0	U	0		2		1	0	0.697	-1.8		0.726	-1.7		0			1	8	3.5	5	2	0	3.7	3.6	41	1	23.4	1	2.78191	2.95786
285	1	26	0	7	21.4692	19	1								0	1	1.026	0.5	0.5	0.962	-0.2	-0.2	0	0	0			1	1	0	0	0.8	0	35	1	27.5	1	1.90566	2.17294
286	1	32	0	9		23	1								0	0	0.982	0.2	0.2	0.741	-1.5	-1.6	0			1	7	8.5	9	2	0	2.8	1.2	53	1	70	1	3.90623	4.60735
287	1	23	0	3		20	1								0	0	0.99	0.3	0.3	0.862	-0.8	-0.8	0			1	22	5	4	2.5	0	2.2	0.8	10	0	6.2	0	1.96206	2.32497
288	1	45	0	0.3		45	1								0	0	0.837	-0.7	-0.8	0.742	-1.4	-1.5	0			1	13	7.5	10	6	6	7.8	2.5	61	1	53	1	4.84997	5.11861
289	1	18	0	0.5		18	1								1	0	0.792	-1.1		0.846			0	0	0			4	6	1	3	3.2	2.1	10	0	14.4	1	2.17706	3.01593
290	1	56	1	42	25.4	14		0	2	B	2		4		1	1	1.579	5	4.4	0.847	-0.5	-0.8	0	0	0	0	0							2	0	2	0
291	0	36	0	18.5	20.4	18		1	2	N	16		3		1	0	0.873	-0.8	-0.8	0.665	-1.8	-1.9	0	0	0	1	17							26	1	3	0
292	1	54	0	24	26	30		0	0	T	6		3		0	1	0.934	0.2	-0.1	0.859	-0.4	-0.7	0	0	0	0	0							4	0	3	0
293	1	39	0	18	21.9	21		1	0	T	5		4		0	1	0.832	-0.8	-0.8	0.868	-0.7	-0.7	0	1	10	1	14							13	0	6	0
294	1	42	0	14	18.8	28		0	0	D	14		4		1	1	1.099	1.2	1	0.545	-2.7	-2.8	1	0	0	1	6							17	0	3	0
295	1	43	0	15	22.1	28		1	2	B	0		3		0	0	0.819	-0.8	-0.9	0.775	-1.2	-1.3	0	1	13	1	4							39	1	7.5	0
296	1	26	1	13	31.2	13		1	0	P	2		2		1	0	0.794	-1.1	-1.1	0.764	-1.4	-1.4	0			1	27							30	1	22	1
297	1	23	1	9.3	18.2	13.5		0	1	T	6	3	1	1	0	0	0.9	-0.3		0.84	-0.9		0	0	0	1	37	2	1	0	0	0.4	0	18	1	9	1	1.53037	1.6755
298	1	16	1	3	16.2	14	1	1	2	PN	2	1	2	1	0	0	0.801	-1.3		0.782			0			1		1.5	1	2	0	1.3	0.2	28	1	21.2	1	1.91954	2.20305
299	0	36	0	7	24.8	31	0	0	1	N	7	3	1	1	0	0	1.051	0.6	0.6	0.977	0.3	0.3	0			0	0							10	0	4	0
300	0	21	1	8.2	17.2	13.5	0	0	1	N	8	3	2	2	0	0	0.895	-0.4	-0.6	0.864	-0.4	-0.5	0			0	0	3	6	0	0	2.4	0.2	10	0	4	0	1.72706	1.98347
301	1	33	0	6.2	26.7	26	1	0	1	N	3	3	1	1	0	0	0.902	-0.3	-0.4	0.915	-0.4	-0.4	0	0	0	0	0	5	6.5	0.7	2.4	2.3	0.5	10	0	4	0	2.25206	2.47347
302	0	21	0	3.7	20	19	1	0	1	N	3	3	1	1	0	0	0.923	-0.2	-0.4	0.81	-0.8	-0.9	0	0	0	0	0	3.5	7	0	0	2.8	0	10	0	4	0	1.86206	2.15847
303	1	15	1	3	22.5	12	1	0	1	N	0	1	1	1	0	0	0.724	-1.6		1.081			0	0	0	1	27							10	0	4	0
304	1	18	1	0.6	23.7	13.6	0	0	1	N	0	1	1	1	0	0	0.653	-2.1		0.731			1			1	7							10	0	30	1
305	1	23	0	5.2	33.4	36		1	1	N	0	1	1	1	0	0	1.062	0.8	0.8	1.033	0.4	0.4	0	0	0	0	0							53	1	20	1
306	1	20	1	5.9	21.6	15	0	0	1	N	2	3	1	1	0	0	0.932	-0.1	-0.1	0.984	0	0	1	0	0	0	0	3	2.3	0.5	1.2	2.4	0.8	10	0	4	0	1.57406	1.65347
307	1	29	0	4.3	17	20	0	0	1	PN	0.3	1	1	1	0	0	0.834	-0.8	-0.8	0.709	-1.7	-1.7	0			1	13							10	0	29	1
308	1	35	0	10	24.8	25	0	1	1	PN	0	1	1	1	0	0	1.18	1.6	1.6	0.951	-0.2	-0.3	0			0	0	3	5	0	7	3.4	0	10	0	20	1	2.27706	3.18582
309	1	14	1	2.2	21.2	11.7	1	0	1	N	2	3	1	1	0	0	0.944	0		1.025			0	0	0	0	0	2.5	0	0	0	0	0.3	10	0	4	0	1.19206	1.20847
310	1	40	0	7	28	33	0	1	2	PN	5	1	1	1	0	0	0.83	-0.8	-0.9	0.813	-1	-1.1	0	0	0	1	10	5	3	1	0	1.8	1	39	1	4	0	2.67105	1.90347
311	1	24	0	7	19.8	17	1	0	1	P	5	1	2	2	0	0	0.891	-0.7		0.841			0	1	37	0	0					2.1	1.3	4	0	10.9	1
312	1	24	0	3	18.2	21	0	1	1	N	0	1	1	1	0	0	1.196	1.7	1.7	0.809	-1.2	-1.2	0	0	0	1	22	6.5	8	2	8	5.7	2.5	10	0	4	0	3.13206	3.28847
313	0	23	0	0.3	25.6	22.7	0	0	1	N-PN	0	1	2	2	0	0	0.944	0	0	1.002	0.4	0.4	0	0	0	0	0	5	3	2	4	3.4	0.1	10	0	9	1	2.20706	2.6455
314	0	47	0	12	23.1	35		0	1	N	0	1	2	2	0	0	1.098	1.5	1.3	0.962	0.4	0.2	0			1	9	5.5	4	1	2	2.9	0.3	10	0	4	0	2.09206	2.21847
315	0	31	0	2	17.4	29		1	1	PN	0	1	1	1	0	0	0.916	-0.5	-0.5	0.835	-0.8	-0.8	0			1								10	0	4	0
316	1	42	0	12	28.7	30		0	2	P	5		4		0	1	0.981	0.3	0.2	0.838	-0.9	-1	0	1	24	0	0	5	6	3	2	3.9	1	5	0	3	0	2.06846	2.39405
317	0	41	0	15	26.6	26		1	0	U	0		3		0	0	0.852	-0.9	-1	0.812	-0.8	-0.9	0			0	0							22	1	4	0
318	1	15	1	8	23.8	7		0	0	U	0		1		1	0	0.826	-0.9		0.787			0			1	24							17	0	10	1
319	1	24	0	0.5		24	1	0	0	U	0		0		0	0	0.853	-0.7	-0.7	0.79	-1.2	-1.2	0	0	0	0	0							1	0	1	0
320	1	24	0	5	20.5	19	0	0	0	P	3		1		0	0	0.837	-0.8	-0.8	0.789	-1.2	-1.2	0	0	0	1	10	5.5	4	0	0	2	0.2	18	0	21	1	2.15537	2.8778
321	1	25	0	0.3	22.5	25	1	0	0	U	0		1		1	0	1.063	0.8	0.8	0.789	-1.3	-1.3	0			1	0	6	7	0	5	4.8	0.3	3	0	4	0	2.17229	2.78347
322	1	19	1	6	15.9	13	0	1	0	P	3		1		0	0	0.862	-0.6		0.736			0	0	0	0	0	3	8	1	1	3.7	0.8	2	0	1	0	1.54012	1.82203
323	1	25	0	4	20.1	21	1	0	0	P	2.5		2		0	0	0.885	-0.5	-0.5	0.814	-1.1	-1.1	0			1		4	7	0	0	2.8	0	7	0	5	0	1.76727	2.31922
324	0	55	0	3	24.2	52	1	0	0	P	2.5		2		0	0	0.789	-0.8	-1.5	0.754	-0.9	-1.3	0	1	7	1	15	2.5	7	1	2	2.6	0.3	25	1	15	1	2.535	2.9231
325	1	41	0	23	25.5	18	1	1	2	N	3		2		0	0	0.788	-1.1	-1.2	0.91	-0.3	-0.5	0			1	16	4	2	3.5	2.5	2.8	4.2	10	0	9	1	1.98706	2.4005
326	1	12	1	2.5	21.6	9.5	1	1	2	P	1		1		0	0	0.528	-3		0.634	-2.2		1	1	30	1	13							43	1	26	1
327	1	36	0	5	20.4	31	0	0	0	P	1		1		1	0	1.08	0.9	0.9	0.697	-1.8	-1.8	0	0	0	1	13	3	1	0	0	1	2	6	0	1	0	1.12035	0.852025
328	1	23	0	3	19.8	20	1	1	0	N	2		3		0	0	1.073	0.9	0.8	0.903	-0.6	-0.6	0			1	30	4.5	1	1	0	0.9	1.9	4	0	8	1	1.225	1.94939
329	1	18	1	4	18.9	14	1	1	0	P	1		1		0	0	1.033	0.6		0.872			0	0	0	1	9	2	1	0	0	0.4	0	24	1	25	1	1.7207	2.2297
330	0	26	0	2	23.6	24	1	1	0	P	1		1		0	0	1.089	1	0.9	0.977	0.2	0.2	0	0	0	1	4							25	1	3.5	0
331	1	28	0	2	25.8	26	1	1	2	P	0.5		2		0	0	0.93	-0.2	-0.2	0.819	-1	-1.1	0	0	0	0	0	7.5	2	1	8	3.6	0	5	0	5	0	2.42346	2.72422
332	1	18	0	0.5	21.3	18	1	1	2	U	0		1		0	0	1.076	0.9		0.937			0	0	0	1	54							20	1	9	1
333	0	48	0	2	18.3	46	1	0	0	N	1		1		0	0	0.669	-2.1	-2.4	0.696	-1.5	-1.7	1			1	16							11	0	2	0
